# Supplementary material for: Comparison of eosin and fluorescein conjugates for the photoinitiation of cell-compatible polymer coatings
Source: PLoS One. 2018 Jan 8;13(1):e0190880. doi: 10.1371/journal.pone.0190880 (PMC5757926; doi:10.1371/journal.pone.0190880)
Supplement: S1 File — (XLSX) [file pone.0190880.s006.xlsx]

## Sheet: Fig 3
FITC,3ul,20mw/cm2,green
	1	2	3	4	5	6	average	stdev
1000	97	64	65				75.3333	18.7705
400	27	46	44	17			33.5	13.9164
160	19		6	8			11	7
64	9	7	18	13			11.75	4.85627
25.6	6	0	0	0			1.5	3
10.24	0	0	0	0			0	0
4.096	0	0	0	0			0	0
1.6384	0	0	0	0			0	0
FITC,3ul,30mw/cm2,green
	1	2	3	4	5	6
1000	104	122	79	98			100.75	17.7271
400	67	65	57	45			58.5	9.98332
160	20	11	13	11			13.75	4.272
64	10	8	6	7			7.75	1.70783
25.6	4	0	4	0			2	2.3094
10.24	0	0	0	0			0	0
4.096	0	0	0	0			0	0
1.6384	0	0	0	0			0	0
EITC,3ul,20mw/cm2,green
	1	2	3	4	5	6
1000	84	109	83		96	108	96	12.51
400	64	65	83	74	97	115	83	19.9299
160	39	50	32	57	79	78	55.8333	19.5695
64	32	34	10	9	29	33	24.5	11.7431
25.6	13	11	5	4	13	10	9.33333	3.93277
10.24	6	0	0	0		7	2.6	3.57771
4.096	0	0	0	0	0	0	0	0
1.6384	0	0	0	0	0	0	0	0
EITC,3ul,30mw/cm2,green
	1	2	3	4	5	6
1000	138	146	144		139	156	144.6	7.19722
400	124	118	133	126	126	113	123.333	6.97615
160	86	106	94	86	97	96	94.1667	7.54763
64	65	69	73	76	60	69	68.6667	5.68038
25.6	36	30	34	31	18	26	29.1667	6.46271
10.24	2	7	6	0	0	0	2.5	3.20936
4.096	0	0	0	0	0	0	0	0
1.6384	0	0	0	0	0	0	0	0

## Sheet: Fig 4
			Unconstrained							Cell Compatible
		Photoinitiator Density	1	2	3	4	average	stdev		1	2	3	4
		15044.6	385.6	388	331.3	368	368.225	26.1817		97	64	65		75.3333	18.7705
		8793.3	316.8	338	285.5	295	308.825	23.4518		27	46	44	17	33.5	13.9164
		5608.33	190.8	259	210.1	231	222.725	29.2287		19		6	8	11	7
		3149.91	152.6	81	155.9	83	118.125	41.7433		9	7	18	13	11.75	4.85627
		1689.1	5.9	17	70.5	13	26.6	29.6244		6	0	0	0	1.5	3
		976.735	0	0	0	0	0	0		0	0	0	0	0	0
		394.855	0	0	0	0	0	0		0	0	0	0	0	0
		97.2281	0	0	0	0	0	0		0	0	0	0	0	0
