# Supplementary material for: Comparison of eosin and fluorescein conjugates for the photoinitiation of cell-compatible polymer coatings
Source: PLoS One. 2018 Jan 8;13(1):e0190880. doi: 10.1371/journal.pone.0190880 (PMC5757926; doi:10.1371/journal.pone.0190880)
Supplement: S2 File — (XLSX) [file pone.0190880.s007.xlsx]

## Sheet: Sheet1
		FITC, PEGDA 3500
	Sample	MTT Absorbance					Average	STDEV	% Viability	%Viab. STDEV within
	Media alone	0.068	0.066	0.06	0.061	0.064	0.0638	0.00334664
	Live Control	0.76	0.696	0.777	0.662	0.894	0.7578	0.089332	100	12.872
	Negative Control	0.077	0.08	0.085	0.084	0.063	0.0778	0.0088713	2.01729	1.27829
	Polymerized	0.6	0.629	0.592	0.482	0.462	0.553	0.0755447	70.4899	10.8854
	Poly + Lysis	0.198	0.217	0.208	0.205	0.21	0.2076	0.00694982	20.7205	1.00142
	Media alone	0.07	0.068	0.066	0.065	0.064	0.0666	0.00240832
	Live Control	0.7	0.698	0.71	0.689	0.705	0.7004	0.00789303	100	1.24535		Mean Values		%Viab. STDEV Between
	Negative Control	0.079	0.08	0.08	0.069	0.082	0.078	0.00514782	1.79867	0.812214		Live Control	100	0
	Polymerized	0.487	0.495	0.496	0.578	0.584	0.528	0.0485541	72.799	7.66079		Negative Control	1.80172	0.353965
	Poly + Lysis	0.2	0.215	0.21	0.203	0.18	0.2016	0.0134276	21.3001	2.11858		Polymerized	71.5826	1.0397
												Poly + Lysis	20.5807	0.582332
	Media alone	0.066	0.064	0.062	0.065	0.064	0.0642	0.00148324
	Live Control	0.74	0.72	0.735	0.701	0.731	0.7254	0.0155016	100	2.34447		Rearrange for Figure
	Negative Control	0.074	0.082	0.081	0.079	0.074	0.078	0.00380789	2.08711	0.575905		Live Control	100	0
	Polymerized	0.501	0.54	0.55	0.526	0.586	0.5406	0.0313496	72.0508	4.74133		Polymerized	71.5826	1.0397
	Poly + Lysis	0.196	0.2	0.198	0.203	0.198	0.199	0.00264575	20.3872	0.400144		Poly + Lysis	20.5807	0.582332
												Negative Control	1.80172	0.353965
	Media alone	0.084	0.086	0.089	0.085	0.088	0.0864	0.00207364
	Live Control	1.315	1.31	1.312	1.317	1.314	1.3136	0.00270185	100	0.220164
	Negative Control	0.082	0.092	0.097	0.112	0.129	0.1024	0.0183929	1.30378	1.49877
	Polymerized	0.958	0.954	0.959	0.959	0.958	0.9576	0.00207364	70.9909	0.168974
	Poly + Lysis	0.33	0.329	0.331	0.332	0.332	0.3308	0.00130384	19.9153	0.106245
		EITC, PEGDA 3500
	Sample	MTT Absorbance					Average	STDEV	% Viability	%Viab. STDEV within
	Media alone	0.046	0.045	0.047	0.046	0.045	0.0458	0.00083666
	Live Control	0.501	0.507	0.559	0.436	0.448	0.4902	0.0496256	100	11.1669
	Negative Control	0.068	0.072	0.069	0.068	0.068	0.069	0.00173205	5.22052	0.38975
	Polymerized	0.384	0.362	0.338	0.313	0.325	0.3444	0.0286409	67.1917	6.44484
	Poly + Lysis	0.143	0.132	0.129	0.123	0.123	0.13	0.00824621	18.9469	1.85558
	Media alone	0.075	0.075	0.076	0.083	0.088	0.0794	0.00585662
	Live Control	2.488	3.031	2.861	2.266	2.156	2.5604	0.376589	100	15.1789		Mean Values		%Viab. STDEV Between		Median
	Negative Control	0.082	0.092	0.097	0.112	0.129	0.1024	0.0183929	0.927046	0.741352		Live Control	100	0		100
	Polymerized	0.77	0.758	0.816	0.934	1.023	0.8602	0.114548	31.4712	4.617		Negative Control	2.19997	2.02255		1.32616
	Poly + Lysis	0.132	0.128	0.135	0.13	0.128	0.1306	0.00296648	2.06368	0.119568		Polymerized	62.9813	21.4785		71.6092
		Test above sample set for outlier. Data shown below										Poly + Lysis	13.854	7.90371		17.2027
	Media alone	0.084	0.073	0.089	0.094	0.088	0.0856	0.00789303
	Live Control	1.333	1.329	1.197	1.339	1.459	1.3314	0.0927513	100	7.44512		Rearrange for Figure
	Negative Control	0.082	0.092	0.097	0.112	0.129	0.1024	0.0183929	1.34853	1.4764		Live Control	100	0
	Polymerized	0.941	1.102	1.105	1.107	0.984	1.0478	0.079358	77.2355	6.37005		Polymerized	62.9813	21.4785
	Poly + Lysis	0.321	0.312	0.287	0.298	0.274	0.2984	0.0188494	17.0814	1.51304		Poly + Lysis	13.854	7.90371
												Negative Control	2.19997	2.02255
	Media alone	0.084	0.086	0.089	0.085	0.088	0.0864	0.00207364
	Live Control	1.315	1.31	1.312	1.317	1.314	1.3136	0.00270185	100	0.220164
	Negative Control	0.082	0.092	0.097	0.112	0.129	0.1024	0.0183929	1.30378	1.49877
	Polymerized	1.02	1.021	1.019	1.019	1.018	1.0194	0.00114018	76.0267	0.0929087
	Poly + Lysis	0.304	0.297	0.296	0.298	0.3	0.299	0.00316228	17.324	0.257682
												Data for Figure Excluding Outlier
												Mean Values		%Viab. STDEV Between		Median
		Test for Outlier				Mean	STDEV	Median				Live Control	100	0		100
	Negative Control	0.927046	1.30378	1.34853	5.22052	2.19997	2.02255	1.32616				Negative Control	2.62428	2.24852		1.34853
	Polymerized	31.4712	67.1917	76.0267	77.2355	62.9813	21.4785	71.6092				Polymerized	73.4847	5.48325		76.0267
	Poly + Lysis	2.06368	17.0814	17.324	18.9469	13.854	7.90371	17.2027				Poly + Lysis	17.7841	1.0143		17.324
	Iglewicz Hoaglin Method											Rearrange for Figure
	Negative Control											Live Control	100	0
	Yi-Y`	0.39911	0.022375	0.022375	3.89437							Polymerized	73.4847	5.48325
	MAD	0.210743										Poly + Lysis	17.7841	1.0143
	Polymerized											Negative Control	2.62428	2.24852
	Yi-Y`	40.138	4.4175	4.4175	5.62629
	MAD	5.0219										Total Neg.	2.29599	1.46994
	Poly + Lysis
	Yi-Y`	15.139	0.121298	0.121298	1.7442
	MAD	0.932751
	M Test Statistic
	Negative Control	1.27739	0.0716132	0.0716132	12.4642
	Polymerized	5.39101	0.593323	0.593323	0.755677
	Poly + Lysis	10.9475	0.0877143	0.0877143	1.26129
		M > 3.5 is considered outlier
