# Supplementary material for: Comparison of eosin and fluorescein conjugates for the photoinitiation of cell-compatible polymer coatings
Source: PLoS One. 2018 Jan 8;13(1):e0190880. doi: 10.1371/journal.pone.0190880 (PMC5757926; doi:10.1371/journal.pone.0190880)
Supplement: S3 File — (XLSX) [file pone.0190880.s008.xlsx]

## Sheet: Data Page 1
#	Sample ID	1 (nm)	1 (Abs)	2 (nm)	2 (Abs)	3 (nm)				After Removal of Outlier
						SOLN Conc (mg/ml)	ABS			Average Ratio EITC	STDEV Ratio EITC
12	EITC calibration in PBS .001mg/ml 1	280	0.006	530	0.017		530nm	280nm	0.352941	0.282596	0.0331338		MW		ABSORBANCE	Adjusted abs							# EITC per SA
13	EITC calibration in PBS .001mg/ml 2	280	0.003	530	0.011	0.001	0.00933333	0.003	0.272727				704.96	eitc (530nm)	0.453	0.453	0.0453017	mg/ml	4.53017e-05	g/ml	6.42614e-08	mol/ml	5.57582
14	EITC calibration in PBS .001mg/ml 3	280	0.002	530	0.009	0.005	0.0423333	0.0133333	0.222222	Before Removal of Outlier			53000	SA (280nm)	0.345	0.216984	0.610825	mg/ml	0.000610825	g/ml	1.1525e-08	mol/ml
15	EITC calibration in PBS .001mg/ml 4	280	0.004	530	0.008	0.01	0.0996667	0.0276667	0.5	0.296184	0.0630769
16	EITC calibration in PBS .005mg/ml 1	280	0.012	530	0.042	0.05	0.494333	0.133333	0.285714
17	EITC calibration in PBS .005mg/ml 2	280	0.014	530	0.04	0.1	1.00967	0.27	0.35
18	EITC calibration in PBS .005mg/ml 3	280	0.014	530	0.045				0.311111
19	EITC calibration in PBS .01mg/ml 1	280	0.028	530	0.099				0.282828
20	EITC calibration in PBS .01mg/ml 2	280	0.027	530	0.098				0.27551
21	EITC calibration in PBS .01mg/ml 3	280	0.028	530	0.102				0.27451
22	EITC calibration in PBS .05mg/ml 1	280	0.135	530	0.497				0.27163				0.26	0.722222	2.444
23	EITC calibration in PBS .05mg/ml 2	280	0.132	530	0.492				0.268293				0.36
24	EITC calibration in PBS .05mg/ml 3	280	0.133	530	0.494				0.269231
25	EITC calibration in PBS .1mg/ml 1	280	0.265	530	0.995				0.266332				0.015	0.6	2.5
26	EITC calibration in PBS .1mg/ml 2	280	0.272	530	1.015				0.26798				0.025
27	EITC calibration in PBS .1mg/ml 3	280	0.273	530	1.019				0.26791
29	SA calib in PBS .01mg/ml 1	280	0.001	530	-0.001	0.01	0.00333333
30	SA calib in PBS .01mg/ml 2	280	0.003	530	0	0.1	0.034
31	SA calib in PBS .01mg/ml 3	280	0.006	530	0.006	0.5	0.179333
32	SA calib in PBS .1mg/ml 1	280	0.031	530	-0.007	1	0.354667
33	SA calib in PBS .1mg/ml 2	280	0.037	530	0.003				0.0810811
34	SA calib in PBS .1mg/ml 3	280	0.034	530	-0.005				-0.147059
35	SA calib in PBS .5mg/ml 1	280	0.179	530	0.006				0.0335196
36	SA calib in PBS .5mg/ml 2	280	0.179	530	0.003				0.0167598
37	SA calib in PBS .5mg/ml 3	280	0.18	530	0.003				0.0166667
38	SA calib in PBS 1mg/ml 1	280	0.352	530	-0.001				-0.00284091
39	SA calib in PBS 1mg/ml 2	280	0.356	530	0.002				0.00561798
40	SA calib in PBS 1mg/ml 3	280	0.356	530	0.002				0.00561798
								Average Ratio SA	0.00117041
								z scores, Ratio abs for EITC
								0.899814
								0.37187
								1.17256
								3.23124	Outlier.
								0.165979
								0.853186
								0.236654
								0.211732
								0.327751
								0.343611
								0.38927
								0.442175
								0.427303
								0.473264
								0.447127
								0.448246

## Sheet: Data page 2
#	Sample ID	User name	Date and Time	1 (nm)	1 (Abs)	2 (nm)	2 (Abs)	3 (nm)	3 (Abs)	4 (nm)	4 (Abs)	5 (nm)	5 (Abs)
1	FITC 0.001 T1	Accuri	9/28/2015 4:42:08 PM	280	0.01	495	0.025	0.4	0.001	0.0233333		conc	abs
2	FITC 0.001 T2	Accuri	9/28/2015 4:43:05 PM	280	0.008	495	0.022	0.363636				0.001	0.0233333
3	FITC 0.001 T3	Accuri	9/28/2015 4:44:04 PM	280	0.01	495	0.023	0.434783				0.01	0.214667
4	FITC 0.01 T1	Accuri	9/28/2015 4:45:51 PM	280	0.076	495	0.226	0.336283	0.01	0.214667		0.05	0.980333
5	FITC 0.01 T2	Accuri	9/28/2015 4:46:58 PM	280	0.071	495	0.208	0.341346				0.1	1.80233
6	FITC 0.01 T3	Accuri	9/28/2015 4:47:52 PM	280	0.071	495	0.21	0.338095
7	FITC 0.05 T1	Accuri	9/28/2015 4:50:25 PM	280	0.326	495	0.966	0.337474	0.05	0.980333
8	FITC 0.05 T2	Accuri	9/28/2015 4:51:09 PM	280	0.333	495	0.987	0.337386
9	FITC 0.05 T3	Accuri	9/28/2015 4:52:01 PM	280	0.334	495	0.988	0.338057
10	FITC 0.1 T1	Accuri	9/28/2015 4:53:46 PM	280	0.655	495	1.779	0.368184	0.1	1.80233
11	FITC 0.1 T2	Accuri	9/28/2015 4:54:59 PM	280	0.676	495	1.814	0.372657
12	FITC 0.1 T3	Accuri	9/28/2015 4:55:52 PM	280	0.671	495	1.814	0.369901
							avg	0.361484
